# Supplementary material for: BanglaLekha-Isolated: A multi-purpose comprehensive dataset of Handwritten Bangla Isolated characters
Source: Data Brief. 2017 Mar 29;12:103–7. doi: 10.1016/j.dib.2017.03.035 (PMC5382023; doi:10.1016/j.dib.2017.03.035)
Supplement: Supplementary file 1 — Supplementary material [file mmc1.zip]

Archive with 7 entries (7 files):
- coi_disclosure_Rafiqul_Islam.pdf
- coi_disclosure_Shopon.pdf
- coi_disclosure_Sifat_Momen.pdf
- coi_disclosure_Anowarul_Abedin.pdf
- coi_disclosure_Gautam_Shom.pdf
- coi_disclosure_Mithun_Biswas.pdf
- coi_disclosure_Nabeel_Mohammed.pdf
